# Supplementary material for: High serum miR-223-3p expression level predicts complete response and prolonged overall survival in multiple myeloma patients undergoing autologous hematopoietic stem cell transplantation
Source: Front Oncol. 2023 Sep 27;13:1250355. doi: 10.3389/fonc.2023.1250355 (PMC10565214; doi:10.3389/fonc.2023.1250355)
Supplement: Supplementary File 1 — Normalized miRNA expression data with clinical variables. [file DataSheet_1.xls]

## Sheet: Supplementary File 1
Sample ID	hsa-miR-221-3p T1	hsa-miR-15b-5p T1	hsa-miR-223-3p T1	hsa-miR-320c T1	hsa-miR-361-3p T1	hsa-miR-150-5p T1	hsa-miR-221-3p T2	hsa-miR-15b-5p T2	hsa-miR-223-3p T2	hsa-miR-320c T2	hsa-miR-361-3p T2	hsa-miR-150-5p T2	Cytogenetic group	Mel 200 vs No	ISS	ISS 3 Yes or No	LCD Yes or No	Bortezomib-based induction regimen	Death	OS (months)	CR before AHSCT	CR after AHSCT
2	1.13936	-0.115783	5.66123	0.0673938	-4.52109	0.626187	1.35541	-0.355255	5.40626	-0.170048	-4.49361	-0.947671	Standard Risk	Yes			0	1	0	28.7667	0	1
3	0.21919	0.19056	4.44051	0.255531	-4.45892	-1.02087	0.850601	0.122877	4.45838	0.918224	-5.19039	-0.786927	missing	No	3	Yes	0	1	0	25.0667	0	0
5	0.567004	-0.386373	4.54213	-0.188185	-5.01782	-0.439703	-0.425609	-1.8337	3.42457	0.0695947	-4.93649	-0.990446	High Risk	Yes	2	No	0	1	0	25.5	1	1
7	-0.017458	0.135593	3.48221	-0.668585	-6.421	-1.15651	0.0823685	-0.462114	3.94091	0.0679488	-5.23503	-1.08804	missing	No	1	No	0	1	0	18.5333	1	1
11	0.981414	1.17557	5.68051	0.437668	-5.16376	-0.361089	0.760667	-0.267984	5.16189	0.24555	-5.33098	-0.46362	missing	Yes	1	No	0	1	0	22.5	0	1
13	1.16172	0.80025	5.09982	0.512159	-4.9183	-1.3948	0.425687	0.285597	4.5815	1.83467	-4.46532	-1.30581	missing	Yes	2	No	1	1	0	17.5	1	0
14	0.542773	0.144225	5.9167	1.0458	-5.40749	-0.860431	0.374476	-0.912498	4.63277	1.50177	-3.81062	-0.416123	missing	No	1	No	0	1	0	11.7333	0	1
15	0.779884	1.07588	5.12915	0.999178	-5.01511	0.831426	0.371251	-1.29098	5.31623	0.195993	-4.69909	-0.0907845	Standard Risk	Yes	1	No	0	1	0	20.7667	0	0
16	0.21919	0.19056	4.44051	0.255531	-4.45892	-1.02087	0.850601	0.122877	4.45838	0.918224	-5.19039	-0.786927	Standard Risk	Yes	3	Yes	0	1	0	20.7667	0	0
17	0.79875	0.640427	4.74365	0.577851	-4.87436	-1.32391	-0.1845	0.275702	3.29732	1.39995	-4.78327	-1.83511	missing	No	1	No	0	1	0	19.2	1	1
18	0.327306	-0.390529	5.17217	0.367898	-5.67878	-0.740085	0.933098	-0.480888	4.90151	0.937405	-5.81367	-0.861958	missing	No	1	No	0	0	0	16.8667	0	0
19	0.633596	-0.588829	4.65218	-0.0414859	-5.16236	-1.23553	0.223573	-0.788175	3.49934	0.184671	-6.31656	-0.872953	missing	No	1	No	0	1	0	17.5	0	0
21	0.757287	-0.0346524	5.13796	0.531609	-6.01993	-1.08526	0.283044	-0.350207	5.00313	0.539143	-6.61722	-1.96986	Standard Risk	No	3	Yes	0	1	0	19	0	0
24	0.213825	0.704131	3.53957	0.311841	-5.06609	-0.505123	-0.534121	-0.134961	4.0442	1.16048	-4.87567	-0.135183	missing	No			0	1	0	16.3333	0	0
25	-0.00378873	-0.201895	4.26303	1.30419	-4.57569	0.908691	1.18866	-1.6169	4.38609	1.62779	-4.51999	-0.207195	missing	No	3	Yes	0	1	0	16.3333	0	1
26	0.808549	1.22678	5.30056	1.23191	-3.85743	0.10268	0.608578	-0.0600135	4.09049	1.54407	-3.743	0.657013	missing	No	1	No	1	1	0	11.8	0	0
27	1.13242	-0.0398201	4.60279	0.144889	-4.82959	-1.06297	-0.349446	-2.05157	2.88931	-0.00509501	-4.89629	-2.1626	missing	Yes	3	Yes	0	1	0	14.9333	0	0
28	1.10673	1.07207	5.44103	-0.446315	-5.06546	-0.879297	0.530966	-0.21619	5.06714	-0.0215335	-3.95237	0.000389174	missing	Yes	3	Yes	0	1	0	14.9333	0	0
29	0.926566	-0.415745	5.02263	0.237787	-5.17013	-1.2727	0.138524	-0.483129	4.33458	1.27677	-5.68616	-0.62949	missing	Yes	1	No	0	1	0	14.9333	0	1
30	-0.188885	-0.977469	4.34743	0.172945	-5.12157	-1.37622	0.204255	-1.1327	5.43181	-0.0771296	-4.96352	-0.289482	Standard Risk	Yes	2	No	0	1	0	16.3333	0	0
31	0.0946976	-0.492997	4.33021	0.649661	-6.06453	0.592483	-0.683899	-1.04158	3.42515	1.87306	-2.57861	1.23656	missing	Yes	2	No	0	1	0	15.6333	0	0
32	1.04888	0.669179	5.18933	0.246963	-5.84138	-0.656477	0.0591483	-0.792944	5.05661	1.91995	-3.20265	-1.03712	missing	No	1	No	1	1	0	14.9333	1	1
33	-0.239221	0.853904	4.43504	0.889901	-5.3831	-0.0163353	-0.887161	0.0438943	2.27048	0.88912	-5.73522	-4.3243	missing	Yes			0	1	0	10.3333	0	0
34	-0.000837616	-1.20108	5.17505	0.394027	-6.08881	-0.0134552	-0.705032	-2.01338	4.05058	0.664067	-5.63458	-0.107794	missing	Yes	2	No	0	1	0	13.5333	1	1
35	-0.064475	0.49426	4.49414	0.686821	-5.04246	0.400974	0.416718	-0.656614	5.21636	-0.0485888	-4.99994	-1.8822	missing	No	3	Yes	0	1	0	9.33333	0	1
36	0.54756	0.769552	4.30201	0.217612	-5.63205	-0.0552699	0.460972	-0.306608	5.29522	0.42387	-3.80667	-0.628524	High Risk	No	3	Yes	0	1	0	11.8	0	0
37	0.564455	-1.25276	3.70931	-0.231442	-5.0391	-2.26355	-1.22098	-2.72104	1.1473	0.0608192	-4.72501	-0.248046	missing	No	3	Yes	0	1	0	8.23333	0	0
39	-0.193988	-0.253061	4.50368	-0.0781698	-4.44815	-0.802461	0.136182	-1.25839	5.00807	-0.187339	-5.48315	-1.01676	missing	Yes	1	No	1	1	0	9.8	0	1
40	0.98341	1.54096	4.99543	-0.105142	-4.62097	-0.402567							missing	No	1	No	1	1	0	8.4	0	0
41	0.648385	0.182331	4.84549	0.641521	-6.30829	0.063016	0.619461	-0.0476081	3.23386	2.74715	-2.98547	0.911784	missing	Yes			0	1	0	8.03333	1	1
43	1.02427	0.147551	5.26773	0.431979	-4.9115	0.273475	-0.159849	-1.00447	4.20297	0.15654	-2.71039	-0.223941	High Risk	Yes	1	No	1	1	0	8.16667	0	1
45	0.60973	-0.845558	4.59564	-0.759087	-5.06712	-0.514929	-0.153571	-1.53693	4.94508	-0.808061	-5.55397	-1.27099	Standard Risk	Yes	2	No	0	1	0	6.96667	0	0
47	0.747774	1.78538	3.81828	0.786837	-4.75628	0.702831	-0.119584	-0.835465	4.62836	1.83976	-1.20621	1.01976	missing	Yes	3	Yes	0	0	0	89.2333	0	0
48	0.70834	0.850151	5.17996	0.175216	-5.18215	0.298287	0.696383	0.888633	3.63464	1.28714	-5.10755	-0.927432	missing	Yes	1	No	0	0	0	88.5	0	1
49	-0.429425	-1.24102	3.71817	0.106553	-4.92171	-1.09669	-0.678641	-0.75941	4.10734	0.784111	-5.27642	-0.935933	missing	Yes	3	Yes	0	0	1	57.1667	0	0
50	1.30593	0.692252	4.7102	0.231457	-4.78296	-0.0129695	0.86946	-0.308645	4.28328	0.392126	-5.14038	-2.23775	missing	No	3	Yes	0	0	1	16.9667	1	1
51	1.2385	-0.153985	5.63371	0.132068	-5.47043	0.599983	0.564629	0.275651	6.61401	0.279079	-3.61967	-0.704544	missing	Yes	2	No	0	0	0	86.0667	0	1
52	0.11732	0.309819	4.30343	1.32593	-5.79266	-0.466999	-0.41687	-0.0823989	3.66478	1.64345	-5.26458	0.357602	missing	Yes	3	Yes	0	0	0	89.6667	0	0
53	0.447171	1.53798	4.81206	0.739432	-4.99187	0.466759	-0.346257	-0.417456	3.80458	0.467412	-4.23175	-1.04443	missing	Yes	3	Yes	0	0	1	37.4333	0	0
55	-0.157978	0.743769	4.06213	0.870089	-6.49613	0.767726	0.154064	-0.728307	4.4476	1.97912	-5.03253	0.0742416	missing	Yes	3	Yes	1	1	1	12.7	0	0
56	0.186949	-0.643348	4.79578	-0.372255	-5.21887	-1.13549	-0.804817	-1.45345	3.73186	0.695199	-5.02758	-1.48243	Standard Risk	Yes	2	No	0	0	1	34.9333	0	0
57													High Risk	Yes	2	No	0	0	1	19.4667	0	0
58	0.847727	1.27631	4.15898	0.809739	-4.33282	0.092044	-0.487321	-0.939625	3.46198	1.2495	-6.4706	-0.611238	missing	Yes	1	No	0	0	1	20.5667	0	0
59	0.124113	0.277049	4.26707	-1.03213	-5.12212	-0.0516253	0.140275	-0.820511	3.44941	1.85	-5.47655	-0.616606	Standard Risk	Yes	1	No	0	1	1	18.8	0	0
61	0.898716	0.644149	3.65008	0.333874	-5.4111	-1.63327	0.111663	-0.452854	3.10403	0.510261	-6.09634	-0.681242	Standard Risk	Yes	2	No	0	0	1	17.0667	0	0
62	-0.0862103	0.238844	4.59413	0.724367	-6.02238	0.157616	0.392202	-0.174828	4.81421	1.72525	-5.30524	-0.209367	missing	Yes	3	Yes	1	1	1	58.8333	0	0
63	0.838533	1.23241	4.36437	1.30232	-4.67601	-0.927279	-0.056431	0.143298	3.35858	1.39097	-5.78871	-1.62754	missing	Yes	3	Yes	0	1	0	78.4	0	0
64	-0.166597	-0.440073	3.9057	-0.127345	-4.96576	0.273533	-0.357115	-0.85452	3.78855	0.220937	-5.64043	-1.26732	missing	Yes	2	No	0	0	0	89.1	0	0
65	0.00491467	-0.707797	3.90287	1.25759	-5.54931	1.10257	0.131663	-1.99287	3.73504	3.36081	-3.23166	-0.637541	missing	No	3	Yes	0	0	1	30.9333	0	0
68	-0.818395	0.671722	3.98237	1.36487	-5.2542	0.337353	0.137589	-0.884599	5.1899	0.914032	-5.12323	-0.672944	missing	Yes	3	Yes	0	0	1	57.6	0	0
69	-0.180531	-0.155963	4.44164	1.15019	-6.03037	0.080827	-1.08613	-0.823768	3.03218	1.61548	-3.78652	-1.46072	missing	Yes	1	No	1	0	1	11.5333	0	0
