# Supplementary material for: High serum miR-223-3p expression level predicts complete response and prolonged overall survival in multiple myeloma patients undergoing autologous hematopoietic stem cell transplantation
Source: Front Oncol. 2023 Sep 27;13:1250355. doi: 10.3389/fonc.2023.1250355 (PMC10565214; doi:10.3389/fonc.2023.1250355)
Supplement: Supplementary File 2 — Weka dataset for classifier construction and 10-fold cross-validation. [file DataSheet_2.zip]

Archive with 1 entries (1 files):
- Supplementary File 2 Weka dataset.arff
