# Supplementary material for: High serum miR-223-3p expression level predicts complete response and prolonged overall survival in multiple myeloma patients undergoing autologous hematopoietic stem cell transplantation
Source: Front Oncol. 2023 Sep 27;13:1250355. doi: 10.3389/fonc.2023.1250355 (PMC10565214; doi:10.3389/fonc.2023.1250355)
Supplement: Supplementary File 2 — Weka dataset for classifier construction and 10-fold cross-validation. [file DataSheet_2.zip › Supplementary File 2 Weka dataset.arff]

@relation Ouctome

@attribute Outcome {0,1}
@attribute CR_before_AHSCT {0,1}
@attribute hsa-miR-223-3p numeric

@data
0,1,3.482208
0,0,5.633707
0,0,5.179962
0,0,3.905698
0,0,3.650084
1,1,5.189326
0,0,4.652179
0,0,4.595639
0,0,4.79578
1,0,5.267731
0,0,5.300559
0,0,4.995426
1,0,4.503681
1,0,5.916699
1,1,5.175052
0,1,5.099819
1,0,5.022629
1,1,4.743654
1,1,4.542134
1,0,5.680507
0,0,4.267066
0,0,4.330211
0,0,4.347432
0,0,4.441639
0,0,5.129152
1,1,4.710201
0,0,5.137963
0,0,4.602794
0,0,3.709312
1,0,4.494137
0,0,4.440507
0,0,4.364366
0,0,5.441029
1,0,4.263031
0,0,4.303431
0,0,4.440507
0,0,4.812058
0,0,3.718167
0,0,4.062135
0,0,4.302006
0,0,3.818279
0,0,3.902873
1,0,5.661232
1,1,4.845488
0,0,3.539574
0,0,4.435039
